# Supplementary material for: Activated Carbon with Ultrahigh Specific Surface Derived from Bamboo Shoot Shell through K2FeO4 Oxidative Pyrolysis for Adsorption of Methylene Blue
Source: Molecules. 2023 Apr 12;28(8):3410. doi: 10.3390/molecules28083410 (PMC10145064; doi:10.3390/molecules28083410)
Supplement: Supplementary file 1 [file molecules-28-03410-s001.zip]

Archive with 1 entries (1 files):
- molecules-2291156-supplementary.pdf
